# Supplementary material for: Crystallization Behavior of Poly(ε-Caprolactone)-Hollow Glass Microspheres Composites for Rotational Molding Technology
Source: Polymers (Basel). 2022 Oct 14;14(20):4326. doi: 10.3390/polym14204326 (PMC9609941; doi:10.3390/polym14204326)
Supplement: Supplementary file 1 [file polymers-14-04326-s001.zip]

Archive with 1 entries (1 files):
- polymers-1918716-supplementary.pdf
